# Supplementary material for: A Computational Method for Prediction of Excretory Proteins and Application to Identification of Gastric Cancer Markers in Urine
Source: PLoS One. 2011 Feb 18;6(2):e16875. doi: 10.1371/journal.pone.0016875 (PMC3041827; doi:10.1371/journal.pone.0016875)
Supplement: Table S7 — The list of 201 genes predicted to be excretory from differentially expressed genes of gastric cancer. (XLS) [file pone.0016875.s008.xls]

## Sheet: >2 folds
Accession	Fold	Protein name	length	subcellular location	function	gene d	mw
P27352	12	Gastric intrinsic factor (Intrinsic factor) (INF) (IF)	417	Secreted.	FUNCTION: Promotes absorption of the essential vitamin cobalamin (Cbl) in the ileum by specific receptor-mediated endocytosis.	GF (FMH)	45416
P01037	12	Cystatin-SN (Cystatin-1) (Salivary cystatin-SA-1) (Cystain-SA-I)	141	Secreted.	FUNCTION: Human saliva appears to contain several cysteine proteinase inhibitors that are immunologically related to cystatin S but that differ in their specificity due to amino acid sequence differences. Cystatin SN, with a pI of 7.5, is a much better inhibitor of papain and dipeptidyl peptidase I than is cystatin S, although both inhibit ficin equally well. Note. found as a new diagnostic marke…	CST1	16362
P48052	11	Carboxypeptidase A2 (EC 3.4.17.15)	417	Secreted.		CPA2	46828
P35326	7	Small proline-rich protein 2A (SPR-2A) (2-1)	72	Cytoplasm.	FUNCTION: Cross-linked envelope protein of keratinocytes.t is a keratinocyte protein that first appears in the cell cytosol, but ultimately becomes cross-linked to membrane proteins by transglutaminase. All that results in the formation of an insoluble envelope beneath the plasma membrane.i	SPRR2A	7965
Q9UGM3	6	Deleted in malignant brain tumors 1 protein (Glycoprotein 340) (Gp-340) (Surfactant pulmonary-associated D-binding protein) (Hensin)	2413	Secreted.	FUNCTION: May be considered as a candidate tumor suppressor gene for brain, lung, esophageal, gastric, and colorectal cancers. May play roles in mucosal defense system, cellular immune defense and epithelial differentiation. May play a role as an opsonin receptor for SFTPD and SPAR in macrophage tissues throughout the body, including epithelial cells lining the gastrointestinal tract. May play a …	DMBT1 (GP340)	260735
Q2M2E0	6	Cadherin 17, (Cadherin 17, LI cadherin (Liver-intestine))	832	i	Note. Also called liver-intestine cadherin. Calcium-dependent transmembrane glycooprotein that mediates cell-cell adhesion in intestinal epithelium. Was reported in gastric, pancreatic and colorectal adenocarcinoma	CDH17	92206
P40199	6	Carcinoembryonic antigen-related cell adhesion molecule 6 (Normal cross-reacting antigen) (Non-specific crossreacting antigen) (CD antigen CD66c)	344	Cell membrane; Lipid-anchor â€º GPI-anchor.		CEACAM6 (NCA)	37237
Q53FA8	6	Chromogranin A variant (Fragment)	457	50674
Q6FHJ7	6	Secreted frizzled-related protein 4 (sFRP-4) (Frizzled protein, human endometrium) (FrpHE)	346	Secreted.	FUNCTION: Soluble frizzled-related proteins (sFRPS) function as modulators of Wnt signaling through direct interaction with Wnts. They have a role in regulating cell growth and differentiation in specific cell types. SFRP4 may act as a regulator of adult uterine morphology and function.ncreases apoptosis during ovulation possibly through modulation of FZ1/FZ4/WNT4 signaling (By similarity). Has p…	SFRP4 (FRPHE)	39827
Q6ZMH5	6	Zinc transporter ZIP5 (Zrt- and Irt-like protein 5) (ZIP-5) (Solute carrier family 39 member 5)	539	Basolateral cell membrane; Multi-pass membrane protein.	FUNCTION: May play a role in polarized cells by carrying out serosal-to-mucosal zinc transport. Seems to play a central role in controlling organismal zinc status (By similarity).i	SLC39A5 (ZP5)	56330
Q9BZP6	5	Acidic mammalian chitinase (AMCase) (EC 3.2.1.14) (TSA1902)	476	Secreted. Cytoplasm. Cytoplasm.	FUNCTION: Degrades chitin and chitotriose. May participate in the defense against nematodes and other pathogensi	CHA	52271
Q6UX06	5	Olfactomedin-4 (OLM4) (G-CSF-stimulated clone 1 protein) (hGC-1) (hOLfD) (Antiapoptotic protein GW112)	510	Secreted â€º extracellular space.	FUNCTION: An antiapoptotic factor that promotes tumor growth. Promotes proliferation of pancreatic cancer cells by favoring the transition from the S to G2/M phase. Facilitates cell adhesioni	OLFM4 (GW112) (UNQ362/PRO698)	57280
Q99795	5	Cell surface A33 antigen (Glycoprotein A33)	319	Membrane; Single-pass type I membrane protein.	FUNCTION: May play a role in cell-cell recognition and signalingi	GPA33	35632
Q53F21	5	Lipase, gastric variant (Fragment)	398				45181
P08254	5	Stromelysin-1 (SL-1) (EC 3.4.24.17) (Matrix metalloproteinase-3) (MMP-3) (Transin-1)	477	Secreted â€º extracellular space â€º extracellular matrix.	FUNCTION: Can degrade fibronectin, laminin, gelatins of type I, III, IV, and V; collagens III, IV, X, and IX, and cartilage proteoglycans. Activates procollagenase	MMP3 (STMY1)	53977
Q99972	5	Myocilin (Trabecular meshwork-induced glucocorticoid response protein)	504	Rough endoplasmic reticulum. Secreted. Cell projection â€º cilium.	FUNCTION: May participate in the obstruction of fluid outflow in the trabecular meshwork	MYOC (GLC1A) (TGR)	56972
P19957	5	Elafin (Elastase-specific inhibitor) (ESI) (Skin-derived antileukoproteinase) (SKALP) (Peptidase inhibitor 3) (WAP four-disulfide core domain protein 14) (Protease inhibitor WAP3)	117	Secreted.	FUNCTION: Neutrophil and pancreatic elastase-specific inhibitor of skin.t may prevent elastase-mediated tissue proteolysis	P3 (WAP3) (WFDC14)	12270
Q8WUJ3	5	Protein KIAA1199i	1361	i	FUNCTION: May be involved in hearingi	KAA1199	152998
O43915	5	Vascular endothelial growth factor D (VEGF-D) (c-fos-induced growth factor) (FIGF)	354	Secreted.	FUNCTION: Growth factor active in angiogenesis, lymphangiogenesis and endothelial cell growth, stimulating their proliferation and migration and also has effects on the permeability of blood vessels. May function in the formation of the venous and lymphatic vascular systems during embryogenesis, and also in the maintenance of differentiated lymphatic endothelium in adults. Binds and activates VEG…	FGF (VEGFD)	40444
O43653	5	Prostate stem cell antigeni	123	Cell membrane; Lipid-anchor â€º GPI-anchor.	FUNCTION: May be involved in the regulation of cell proliferation. Has a cell-proliferation inhibition activity in vitroi	PSCA (UNQ206/PRO232)	12912
P25092	4	Heat-stable enterotoxin receptor (STA receptor) (hSTAR) (EC 4.6.1.2) (Intestinal guanylate cyclase) (GC-C)	1073	Membrane; Single-pass type I membrane protein.	FUNCTION: Receptor for the E.coli heat-stable enterotoxin (E.coli enterotoxin markedly stimulates the accumulation of cGMP in mammalian cells expressing GC-C). Also activated by the endogenous peptide guanylini	GUCY2C (GUC2C) (STAR)	123369
Q6ISS4	4	Leukocyte-associated immunoglobulin-like receptor 2 (LAIR-2) (CD antigen CD306)	152	Secreted.	Note. Function is not known, but is thought to be secreted and may help modulate mucosal tolerance. This has been detected in urine of pregnant women in high amounts. LAIR-2 competes with LAIR-1 to bind to the collagen. LAIR-2 may function as a proinflammatory mediator by decreasing the inhibitory potential of the immune inhibitor LAIR-1, resulting in more highly activated immune cells. Thus, LAI…	LAR2 (CD306)	16280
Q8NAB7	4	cDNA FLJ35635 fis, clone SPLEN2011805, highly similar to BONE/CARTILAGE PROTEOGLYCAN Ii	325				36637
Q12884	4	Seprase (EC 3.4.21.-) (Fibroblast activation protein alpha) (Integral membrane serine protease) (170 kDa melanoma membrane-bound gelatinase)	760	Cell membrane; Single-pass type II membrane protein. Cell projection â€º lamellipodium membrane; Single-pass type II membrane protein. Cell projection â€º invadopodium membrane; Single-pass type II membrane protein.	FUNCTION: May have a role in tissue remodeling during development and wound healing, and may contribute to invasiveness in malignant cancersi	FAP	87739
P35443	4	Thrombospondin-4i	961	i	FUNCTION: Adhesive glycoprotein that mediates cell-to-cell and cell-to-matrix interactions. Can bind to fibrinogen, fibronectin, laminin and type V collageni	THBS4 (TSP4)	105869
P35442	4	Thrombospondin-2i	1172	i	FUNCTION: Adhesive glycoprotein that mediates cell-to-cell and cell-to-matrix interactions. Can bind to fibrinogen, fibronectin, laminin and type V collageni	THBS2 (TSP2)	129991
P10451	4	Osteopontin (Bone sialoprotein 1) (Secreted phosphoprotein 1) (SPP-1) (Urinary stone protein) (Nephropontin) (Uropontin)	314	Secreted.	FUNCTION: Binds tightly to hydroxyapatite. Appears to form an integral part of the mineralized matrix. Probably important to cell-matrix interaction.CC FUNCTION: Acts as a cytokine involved in enhancing production of interferon-gamma and interleukin-12 and reducing production of interleukin-10 and is essential in the pathway that leads to type I immunity (By similarity).i	SPP1 (BNSP) (OPN) (PSEC0156)	35423
Q96CG8	4	Collagen triple helix repeat-containing protein 1 (NMTC1 protein)	243	Secreted â€º extracellular space â€º extracellular matrix.	FUNCTION: May act as a negative regulator of collagen matrix deposition (By similarity).i	CTHRC1 (UNQ762/PRO1550)	26224
Q13087	4	Protein disulfide-isomerase A2 (EC 5.3.4.1) (PDIp)	525	Endoplasmic reticulum lumen.	i	PDA2 (PDP)	58206
Q6L7A0	4	Aquaporin type4 transcript variant ci	218	i	i	AQP4	23623
P55001	4	Microfibrillar-associated protein 2 (MFAP-2) (Microfibril-associated glycoprotein 1) (MAGP-1) (MAGP)	183	Secreted â€º extracellular space â€º extracellular matrix.	FUNCTION: Component of the elastin-associated microfibrilsi	MFAP2 (MAGP1)	20826
P36222	4	Chitinase-3-like protein 1 (Cartilage glycoprotein 39) (CGP-39) (GP-39) (hCGP-39) (39 kDa synovial protein) (YKL-40)	383	Secreted â€º extracellular space.	FUNCTION: May play an important role in the capacity of cells to respond to and cope with changes in their environment. May play a role in tissue remodeling and defense against pathogens.i	CH3L1	42625
Q6T776	3	Kallikrein 1 isoform 3 preproprotein (Kallikrein 1, renal/pancreas/salivary, isoform CRA_c)	172	i	i	KLK1 (hCG_22931)	19239
Q99715	3	Collagen alpha-1(XII) chaini	3063	Secreted â€º extracellular space â€º extracellular matrix.	FUNCTION: Type XII collagen interacts with type I collagen- containing fibrils, the COL1 domain could be associated with the surface of the fibrils, and the COL2 and NC3 domains may be localized in the perifibrillar matrix (By similarity). Note. biological process involved in cell growth and maintenancei	COL12A1 (COL12A1L)	333147
P22223	3	Cadherin-3 (Placental cadherin) (P-cadherin)	829	Cell membrane; Single-pass type I membrane protein.	FUNCTION: Cadherins are calcium dependent cell adhesion proteins. They preferentially interact with themselves in a homophilic manner in connecting cells; cadherins may thus contribute to the sorting of heterogeneous cell types.i	CDH3 (CDHP)	91418
Q6IB74	3	ORM2 proteini	201	i	i	ORM2	23615
Q8NFT8	3	Delta and Notch-like epidermal growth factor-related receptori	737	Cell membrane; Single-pass type I membrane protein.	FUNCTION: Activator of the NOTCH1 pathway. May mediate neuron-glia interaction during astrocytogenesis (By similarity). Note. Notch families signaling pathways have been shown to function in the control of stem cell populations in adult tissues. Dysregulation of signaling in these popualtions frequently leads to malignant transformation. Interaction of Notch receptors w/ ligands Delta0like or jag…	DNER (BET) (UNQ262/PRO299)	78475
Q9NS71	3	Gastrokine-1 (18 kDa antrum mucosa protein) (AMP-18) (Protein CA11)	199	Secreted.	FUNCTION: Has mitogenic activity and may be involved in maintaining the integrity of the gastric mucosal epitheliumi	GKN1 (AMP18) (CA11) (UNQ489/PRO1005)	21999
Q8WW62	3	Transmembrane emp24 domain-containing protein 6i	240	Endoplasmic reticulum membrane; Single-pass type I membrane protein.	i	TMED6 (UNQ9146/PRO34237)	27631
P25311	3	Zinc-alpha-2-glycoprotein (Zn-alpha-2-glycoprotein) (Zn-alpha-2-GP)	295	Secreted.	FUNCTION: Stimulates lipid degradation in adipocytes and causes the extensive fat losses associated with some advanced cancers. May bind polyunsaturated fatty acids.i	AZGP1 (ZAG) (ZNGP1)	33872
P23352	3	Anosmin-1 (Kallmann syndrome protein) (Adhesion molecule-like X-linked)	680	Cell surface.	FUNCTION: May be an adhesion-like molecule with anti-protease activityi	KAL1 (ADMLX) (KAL) (KALG1)	76112
O95450	3	A disintegrin and metalloproteinase with thrombospondin motifs 2 (ADAMTS-2) (ADAM-TS 2) (ADAM-TS2) (EC 3.4.24.14) (Procollagen I/II amino propeptide-processing enzyme) (Procollagen I N-proteinase) (PC I-NP) (Procollagen N-endopeptidase) (pNPI)	1211	Secreted â€º extracellular space â€º extracellular matrix.	FUNCTION: Cleaves the propeptides of type I and II collagen prior to fibril assembly. Does not act on type III collagen. May also play a role in development that is independent of its role in collagen biosynthesisi	ADAMTS2 (PCNP) (PCPN)	134755
Q07507	3	Dermatopontin (Tyrosine-rich acidic matrix protein) (TRAMP)	201	Secreted â€º extracellular space â€º extracellular matrix.	FUNCTION: Seems to mediate adhesion by cell surface integrin binding. May serve as a communication link between the dermal fibroblast cell surface and its extracellular matrix environment. Enhances TGFB1 activity.nhibits cell proliferation. Accelerates collagen fibril formation, and stabilizes collagen fibrils against low-temperature dissociation (By similarity)	DPT	24005
P02452	3	Collagen alpha-1(I) chain (Alpha-1 type I collagen)	1464	Secreted â€º extracellular space â€º extracellular matrix.	FUNCTION: Type I collagen is a member of group I collagen (fibrillar forming collagen)	COL1A1	138911
P19801	3	Amiloride-sensitive amine oxidase [copper-containing] (Diamine oxidase) (DAO) (EC 1.4.3.22) (Amiloride-binding protein) (ABP) (Histaminase) (Kidney amine oxidase) (KAO)	751	Secreted â€º extracellular space.	FUNCTION: Catalyzes the degradation of compounds such as putrescine, histamine, spermine, and spermidine, substances involved in allergic and immune responses, cell proliferation, tissue differentiation, tumor formation, and possibly apoptosis. Placental DAO is thought to play a role in the regulation of the female reproductive functioni	ABP1 (AOC1) (DAO1)	85342
Q03403	3	Trefoil factor 2 (Spasmolytic polypeptide) (SP) (Spasmolysin)	129	Secreted.	FUNCTION: Inhibits gastrointestinal motility and gastric acid secretion. Could function as a structural component of gastric mucus, possibly by stabilizing glycoproteins in the mucus gel through interactions with carbohydrate side chains (By similarity).i	TFF2 (SML1)	14284
Q9Y5X9	3	Endothelial lipase (EC 3.1.1.3) (Endothelial cell-derived lipase) (EDL) (EL)	500	Secreted.	FUNCTION: Has phospholipase and triglyceride lipase activities. Hydrolyzes high density lipoproteins (HDL) more efficiently than other lipoproteins. Binds heparin. Note. Not sure what function it has. Maybe cancer cells have high expression of endothelial lipasei	LIPG (UNQ387/PRO719)	56795
Q03692	3	Collagen alpha-1(X) chaini	680	Secreted â€º extracellular space â€º extracellular matrix.	FUNCTION: Type X collagen is a product of hyperthrophic chondrotocytes and has been localized to presumptive mineralization zones of hyaline cartilage.i	COL10A1	66158
Q96IQ7	3	V-set and immunoglobulin domain-containing protein 2 (CT-like protein) (Cortical thymocyte-like protein)	327	Membrane; Single-pass type I membrane protein.	Note. Was identified as a marker for gastric cancer in previous studiesi	VSG2 (CTH) (CTXL) (UNQ2770/PRO7154)	34348
Q8IWU6	3	Extracellular sulfatase Sulf-1 (EC 3.1.6.-) (HSulf-1)	871	Endoplasmic reticulum. Golgi apparatus â€º Golgi stack. Cell surface.	FUNCTION: Exhibits arylsulfatase activity and highly specific endoglucosamine-6-sulfatase activity.t can remove sulfate from the C-6 position of glucosamine within specific subregions of intact heparin. Diminishes HSPG (heparan sulfate proteoglycans) sulfation, inhibits signaling by heparin-dependent growth factors, diminishes proliferation, and facilitates apoptosis in response to exogenous stim…	SULF1 (KAA1077)	101027
P04216	3	Thy-1 membrane glycoprotein (Thy-1 antigen) (CDw90) (CD antigen CD90)	161	Cell membrane; Lipid-anchor â€º GPI-anchor.	FUNCTION: May play a role in cell-cell or cell-ligand interactions during synaptogenesis and other events in the braini	THY1	17935
O95388	3	WNT1-inducible-signaling pathway protein 1 (WISP-1) (Wnt-1-induced secreted protein)	367	Secreted.	FUNCTION: Downstream regulator in the Wnt/Frizzled-signaling pathway. Associated with cell survival. Attenuates p53-mediated apoptosis in response to DNA damage through activation of AKT kinase. Up-regulates the anti-apoptotic Bcl-X(L) protein. Adheres to skin and melanoma fibroblasts.n vitro binding to skin fibroblasts occurs through the proteoglycans, decorin and biglycani	WSP1 (CCN4)	40331
Q8IXT1	3	Nitric oxide-inducible gene proteini	998	Cytoplasm. Nucleus.	FUNCTION: Acts as an anti-apoptotic factor and its absence increases cell death under normal and stress conditions. Can induce cell cycle arrest in the G1 or early S phase and this activity is independent of TP53/p53 (By similarity).i	NOXN (C11orf82)	111616
P02774	3	Vitamin D-binding protein (DBP) (VDB) (Group-specific component) (Gc-globulin)	474	Secreted.	FUNCTION: Multifunctional protein found in plasma, ascitic fluid, cerebrospinal fluid, and urine and on the surface of many cell types.n plasma, it carries the vitamin D sterols and prevents polymerization of actin by binding its monomers. DBP associates with membrane-bound immunoglobulin on the surface of B-lymphocytes and with IgG Fc receptor on the membranes of T-lymphocytesi	GC	52964
O00300	3	Tumor necrosis factor receptor superfamily member 11B (Osteoprotegerin) (Osteoclastogenesis inhibitory factor)	401	Secreted.	FUNCTION: Acts as decoy receptor for RANKL and thereby neutralizes its function in osteoclastogenesis.nhibits the activation of osteoclasts and promotes osteoclast apoptosis in vitro. Bone homeostasis seems to depend on the local RANKL/OPG ratio. May also play a role in preventing arterial calcification. May act as decoy receptor for TRAIL and protect against apoptosis. TRAIL binding blocks the i…	TNFRSF11B (OCF) (OPG)	46040
Q86XP6	3	Gastrokine-2 (Blottin) (Trefoil factor interactions(z) 1) (Down-regulated in gastric cancer)	184	Secreted.	i	GKN2 (BLOT) (GDDR) (TFZ1) (UNQ465/PRO813)	20487
Q8IUX8	3	EGF-like domain-containing protein 6 (Multiple EGF-like domain protein 6) (Multiple epidermal growth factor-like domain protein 6) (MAM and EGF domains-containing gene protein)	553	Secreted â€º extracellular space â€º extracellular matrix â€º basement membrane.	FUNCTION: May bind integrin alpha-8/beta-1 and play a role in hair follicle morphogenesis. Promotes matrix assembly (By similarity)	EGFL6 (MAEG) (PP648) (UNQ281/PRO320)	61317
Q96LR4	3	Protein FAM19A4 (Chemokine-like protein TAFA-4)	140	Secreted.	i	FAM19A4 (TAFA4)	15682
O43184	3	ADAM 12 (EC 3.4.24.-) (A disintegrin and metalloproteinase domain 12) (Meltrin-alpha)	909	Cell membrane; Single-pass type I membrane protein. Secreted. Secreted. Secreted.	FUNCTION: Involved in skeletal muscle regeneration, specifically at the onset of cell fusion. Also involved in macrophage-derived giant cells (MGC) and osteoclast formation from mononuclear precursors (By similarity)	ADAM12 (MLTN) (UNQ346/PRO545)	99641
Q13421	3	Mesothelin (Pre-pro-megakaryocyte-potentiating factor) (CAK1 antigen) [Cleaved into: Megakaryocyte-potentiating factor (MPF); Mesothelin, cleaved form]i	630	Cell membrane; Lipid-anchor â€º GPI-anchor. Golgi apparatus. Secreted. Secreted.	FUNCTION: Membrane-anchored forms may play a role in cellular adhesion.CC FUNCTION: Megakaryocyte-potentiating factor (MPF) potentiates megakaryocyte colony formation in vitroi	MSLN (MPF)	68986
P09544	3	Protein Wnt-2 (Int-1-related protein) (IRP protein)	360	Secreted â€º extracellular space â€º extracellular matrix.	FUNCTION: Ligand for members of the frizzled family of seven transmembrane receptors. Probable developmental protein. May be a signaling molecule which affects the development of discrete regions of tissues.s likely to signal over only few cell diametersi	WNT2 (NT1L1) (RP)	40418
Q53GF1	3	Matrix metalloproteinase 7 preproprotein variant (Fragment)	267				29598
Q9HBP0	3	Putative uncharacterized proteini	426				47454
Q59HB5	3	Alpha 1 type XI collagen isoform C preproprotein variant (Fragment)	1017	99966
Q9NRD8	3	Dual oxidase 2 (EC 1.6.3.1) (EC 1.11.1.-) (NADPH oxidase/peroxidase DUOX2) (NADPH thyroid oxidase 2) (Large NOX 2) (Long NOX 2) (Thyroid oxidase 2) (NADH/NADPH thyroid oxidase p138-tox) (p138 thyroid oxidase)	1548	Apical cell membrane; Multi-pass membrane protein.	FUNCTION: Generates hydrogen peroxide which is required for the activity of thyroid peroxidase/TPO and lactoperoxidase/LPO. Plays a role in thyroid hormones synthesis and lactoperoxidase-mediated antimicrobial defense at the surface of mucosa. May have its own peroxidase activity through its N-terminal peroxidase-like domaini	DUOX2 (LNOX2) (THOX2)	175363
O75556	3	Mammaglobin-B (Mammaglobin-2) (Lipophilin-C) (Lacryglobin) (Secretoglobin family 2A member 1)	95	i	FUNCTION: May bind androgens and other steroids, may also bind estramustine, a chemotherapeutic agent used for prostate cancer. May be under transcriptional regulation of steroid hormones.i	SCGB2A1 (LPHC) (MGB2) (UGB3)	10884
Q99650	2	Oncostatin-M specific receptor subunit betai	979	Membrane; Single-pass type I membrane protein.	FUNCTION: Associates with IL31RA to form the IL31 receptor. Binds IL31 to activate STAT3 and possibly STAT1 and STAT5. Capable of transducing OSM-specific signaling eventsi	OSMR (OSMRB)	110509
P42702	2	Leukemia inhibitory factor receptor (LIF receptor) (LIF-R) (CD antigen CD118)	1097	Cell membrane; Single-pass type I membrane protein. Secreted.	FUNCTION: Signal-transducing molecule. May have a common pathway with IL6ST. The soluble form inhibits the biological activity of LIF by blocking its binding to receptors on target cells.i	LFR	123743
Q8N8U9	2	BMP-binding endothelial regulator protein (Bone morphogenetic protein-binding endothelial cell precursor-derived regulator) (Protein crossveinless-2) (hCV2)	685	Secreted.	FUNCTION: Inhibitor of bone morphogenetic protein (BMP) function, it may regulate BMP responsiveness of osteoblasts and chondrocytesi	BMPER (KAA1965)	75997
P31997	2	Carcinoembryonic antigen-related cell adhesion molecule 8 (Carcinoembryonic antigen CGM6) (Non-specific cross-reacting antigen NCA-95) (CD67 antigen) (CD antigen CD66b)	349	Cell membrane; Lipid-anchor â€º GPI-anchor.	Note.nvolved in the control of proliferation in hematopoietic and epithelial cells and acts as a tumor supressori	CEACAM8 (CGM6)	38154
P78324	2	Tyrosine-protein phosphatase non-receptor type substrate 1 (SHP substrate 1) (SHPS-1) (Inhibitory receptor SHPS-1) (Signal-regulatory protein alpha-1) (Sirp-alpha-1) (Sirp-alpha-2) (Sirp-alpha-3) (MyD-1 antigen) (Brain Ig-like molecule with tyrosine-based activation motifs) (Bit) (Macrophage fusion receptor) (p84) (CD172 antigen-like family member A) (CD antigen CD172a)	503	Membrane; Single-pass type I membrane protein.	FUNCTION: Immunoglobulin-like cell surface receptor for CD47. Acts as docking protein and induces translocation of PTPN6, PTPN11 and other binding partners from the cytosol to the plasma membrane. Supports adhesion of cerebellar neurons, neurite outgrowth and glial cell attachment. May play a key role in intracellular signaling during synaptogenesis and in synaptic function (By similarity).nvolve…	SRPA (BT) (MFR) (MYD1) (PTPNS1) (SHPS1) (SRP)	54813
P16422	2	Tumor-associated calcium signal transducer 1 (Major gastrointestinal tumor-associated protein GA733-2) (Epithelial cell surface antigen) (Epithelial glycoprotein) (EGP) (Adenocarcinoma-associated antigen) (KSA) (KS 1/4 antigen) (Cell surface glycoprotein Trop-1) (CD antigen CD326)	314	Membrane; Single-pass type I membrane protein.	FUNCTION: GA733 tumor-associated antigen gene family may function as growth factor receptors. Note. Expressed in colorectal carcinoma cells, pancreatic carcinoma cells, lung and colon adenocarcinoma. Calcium independen cell adhesion mollecule. i	TACSTD1 (GA733-2) (M1S2) (M4S1) (MC18) (TROP1)	34932
Q9Y4C0	2	Neurexin-3-alpha (Neurexin III-alpha)	1643	Membrane; Single-pass type I membrane protein.	FUNCTION: Neuronal cell surface protein that may be involved in cell recognition and cell adhesion. May mediate intracellular signaling.i	NRXN3 (KAA0743)	180599
P09486	2	SPARC (Secreted protein acidic and rich in cysteine) (Osteonectin) (ON) (Basement-membrane protein 40) (BM-40)	303	Secreted â€º extracellular space â€º extracellular matrix â€º basement membrane.	FUNCTION: Appears to regulate cell growth through interactions with the extracellular matrix and cytokines. Binds calcium and copper, several types of collagen, albumin, thrombospondin, PDGF and cell membranes. There are two calcium binding sites; an acidic domain that binds 5 to 8 Ca(2+) with a low affinity and an EF-hand loop that binds a Ca(2+) ion with a high affinityi	SPARC (ON)	34632
P10153	2	Non-secretory ribonuclease (EC 3.1.27.5) (Ribonuclease US) (Eosinophil-derived neurotoxin) (RNase UpI-2) (Ribonuclease 2) (RNase 2)	161	Lysosome. Cytoplasmic granule.	FUNCTION: This is a non-secretory ribonuclease.t is a pyrimidine specific nuclease with a slight preference for U. Cytotoxin and helminthotoxin. Selectively chemotactic for dendritic cells. Possesses a wide variety of biological activitiesi	RNASE2 (EDN) (RNS2)	18354
Q9HC56	2	Protocadherin-9i	1237	Cell membrane; Single-pass type I membrane protein.	FUNCTION: Potential calcium-dependent cell-adhesion protein.	PCDH9	136064
Q12860	2	Contactin-1 (Neural cell surface protein F3) (Glycoprotein gp135)	1018	Cell membrane; Lipid-anchor â€º GPI-anchor; Extracellular side. Cell membrane; Lipid-anchor â€º GPI-anchor; Extracellular side.	FUNCTION: Contactins mediate cell surface interactions during nervous system development.nvolved in the formation of paranodal axo-glial junctions in myelinated peripheral nerves and in the signaling between axons and myelinating glial cells via its association with CNTNAP1. Participates in oligodendrocytes generation by acting as a ligand of NOTCH1.ts association with NOTCH1 promotes NOTCH1 acti…	CNTN1	113320
Q96RW7	2	Hemicentin-1 (Fibulin-6) (FIBL-6)	5635	Secreted â€º extracellular space â€º extracellular matrix â€º basement membrane.	Note. Cause age related macular degenerate type 1. irreversible vision loss (dye disease)	HMCN1 (FBL6)	613390
Q53G30	2	Carcinoembryonic antigen-related cell adhesion molecule 5 variant (Fragment)	702				76868
Q5W0F8	2	KIRREL protein (Kin of IRRE like (Drosophila)) (Kin of IRRE like (Drosophila), isoform CRA_a)	757	i	According to NCBI. Is a member of the nephrin-like protein family. The cytoplasmic domains of these proteins interact with the C terminus of podocin. Expressed in kidney podocytes, ensure size- charge- selective ultrafiltration Note. Contains Immunoglobulin domain cell adhesion molecule subfamily (maybe has to do with the cell adhesion?)	KRREL (RP11-444M10.2-001) (hCG_39953)	83536
Q8TF66	2	Leucine-rich repeat-containing protein 15 (hLib)	581	Membrane; Single-pass type I membrane protein.	i	LRRC15 (LB)	64396
P55290	2	Cadherin-13 (Truncated cadherin) (T-cadherin) (T-cad) (Heart cadherin) (H-cadherin) (P105)	713	Cell membrane; Lipid-anchor â€º GPI-anchor.	FUNCTION: Cadherins are calcium dependent cell adhesion proteins. They preferentially interact with themselves in a homophilic manner in connecting cells; cadherins may thus contribute to the sorting of heterogeneous cell types. May act as a negative regulator of neural cell growthi	CDH13 (CDHH)	78287
P17301	2	Integrin alpha-2 (Platelet membrane glycoprotein Ia) (GPIa) (Collagen receptor) (VLA-2 alpha chain) (CD49 antigen-like family member B) (CD antigen CD49b)	1181	Membrane; Single-pass type I membrane protein.	FUNCTION: Integrin alpha-2/beta-1 is a receptor for laminin, collagen, collagen C-propeptides, fibronectin and E-cadherin.t recognizes the proline-hydroxylated sequence G-F-P-G-E-R in collagen.t is responsible for adhesion of platelets and other cells to collagens, modulation of collagen and collagenase gene expression, force generation and organization of newly synthesized extracellular matrixi	TGA2 (CD49B)	129295
Q9UKZ9	2	Procollagen C-endopeptidase enhancer 2 (Procollagen COOH-terminal proteinase enhancer 2) (Procollagen C-proteinase enhancer 2) (PCPE-2)	415	Secreted.	FUNCTION: Binds to the C-terminal propeptide of types I and II procollagens and may enhance the cleavage of that propeptide by BMP1i	PCOLCE2 (PCPE2) (UNQ250/PRO287)	45717
P25815	2	Protein S100-P (S100 calcium-binding protein P)	95	Nucleus. Cytoplasm.	i	S100P (S100E)	10400
P17643	2	5,6-dihydroxyindole-2-carboxylic acid oxidase (DHICA oxidase) (EC 1.14.18.-) (Tyrosinase-related protein 1) (TRP-1) (TRP1) (TRP) (Catalase B) (Glycoprotein 75) (Melanoma antigen gp75)	537	Melanosome membrane; Single-pass type I membrane protein.	FUNCTION: Oxidation of 5,6-dihydroxyindole-2-carboxylic acid (DHICA) into indole-5,6-quinone-2-carboxylic acid. May regulate or influence the type of melanin synthesizedi	TYRP1 (CAS2) (TYRP) (TYRRP)	60724
Q53HV3	2	Lysyl oxidase-like 2 variant (Fragment)	774				86635
Q14956	2	Transmembrane glycoprotein NMB (Transmembrane glycoprotein HGFIN)	572	Membrane; Single-pass type I membrane protein. Melanosome.	FUNCTION: Could be a melanogenic enzyme (By similarity)	GPNMB (HGFN) (NMB) (UNQ1725/PRO9925)	63923
Q9Y5C1	2	Angiopoietin-related protein 3 (Angiopoietin-like 3) (Angiopoietin-5) (ANG-5)	460	Secreted.	Note. Cell growth, cell surfce bindingi	ANGPTL3 (ANGPT5) (UNQ153/PRO179)	53637
Q6P163	2	APOC2 proteini	72	i	i	APOC2	8146
Q96AY3	2	FK506-binding protein 10 (EC 5.2.1.8) (Peptidyl-prolyl cis-trans isomerase) (PPIase) (Rotamase) (Immunophilin FKBP65) (65 kDa FK506-binding protein) (FKBP65)	582	Endoplasmic reticulum lumen.	FUNCTION: PPIases accelerate the folding of proteins during protein synthesis. Note. Regulate multiple signaling pathways, including mTOR. activation of mTOR in the pathogenesis of melanoma, and suggest that Rheb and mTOR may be targets for melanoma therapi	FKBP10 (FKBP65) (PSEC0056)	64245
P02751	2	Fibronectin (FN) (Cold-insoluble globulin) (CIG) [Cleaved into: Ugl-Y1; Ugl-Y2; Ugl-Y3]i	2386	Secreted â€º extracellular space â€º extracellular matrix.	FUNCTION: Fibronectins bind cell surfaces and various compounds including collagen, fibrin, heparin, DNA, and actin. Fibronectins are involved in cell adhesion, cell motility, opsonization, wound healing, and maintenance of cell shape.nteraction with TNR mediates inhibition of cell adhesion and neurite outgrowth (By similarity). Note. found high expressing in luncg carcinoma. i	FN1 (FN)	262607
Q969Z4	2	Tumor necrosis factor receptor superfamily member 19L (Receptor expressed in lymphoid tissues)	430	Cell membrane; Single-pass type I membrane protein. Cytoplasm.	FUNCTION: Mediates activation of NF-kappa-B. May play a role in T- cell activation.i	RELT (TNFRSF19L)	46092
Q68BL8	2	Olfactomedin-like protein 2B (Photomedin-2)	750	Secreted.	i	OLFML2B	83999
P29323	2	Ephrin type-B receptor 2 (EC 2.7.10.1) (Tyrosine-protein kinase receptor EPH-3) (DRT) (Receptor protein-tyrosine kinase HEK5) (ERK) (Tyrosine-protein kinase TYRO5) (Renal carcinoma antigen NY-REN-47)	1055	Membrane; Single-pass type I membrane protein.	FUNCTION: Receptor for members of the ephrin-B family. Acts as a tumor suppressori	EPHB2 (DRT) (EPHT3) (EPTH3) (ERK) (HEK5) (TYRO5)	117493
P27487	2	Dipeptidyl peptidase 4 (EC 3.4.14.5) (Dipeptidyl peptidase IV) (DPP IV) (T-cell activation antigen CD26) (TP103) (Adenosine deaminase complexing protein 2) (ADABP) (CD antigen CD26) [Cleaved into: Dipeptidyl peptidase 4 membrane form (Dipeptidyl peptidase IV membrane form); Dipeptidyl peptidase 4 soluble form (Dipeptidyl peptidase IV soluble form)]i	766	Secreted. Cell membrane; Single-pass type II membrane protein.	FUNCTION: Removes N-terminal dipeptides sequentially from polypeptides having unsubstituted N-termini provided that the penultimate residue is proline. Plays a role in T-cell activationi	DPP4 (ADCP2) (CD26)	88279
Q9BUG9	2	Integrin betai	439	Membrane; Single-pass type I membrane protein.	i	TGB8 (hCG_37311)	48419
Q549C7	2	Transthyretin (Transthyretin (Prealbumin, amyloidosis type I), isoform CRA_a) (cDNA, FLJ92332, Homo sapiens transthyretin (prealbumin, amyloidosis type I) (TTR),mRNA)	147	i	i	TTR (hCG_25470)	15887
Q7Z304	2	MAM domain-containing protein 2 (MAM domain-containing proteoglycan) (Mamcan)	686	Secreted â€º extracellular space â€º extracellular matrix.	i	MAMDC2	77583
Q16270	2	Insulin-like growth factor-binding protein 7 (IGF-binding protein 7) (IGFBP-7) (IBP-7) (MAC25 protein) (Prostacyclin-stimulating factor) (PGI2-stimulating factor) (IGFBP-rP1) (Tumor-derived adhesion factor) (TAF)	282	Secreted.	FUNCTION: Binds IGF-I and IGF-II with a relatively low affinity. Stimulates prostacyclin (PGI2) production. Stimulates cell adhesioni	GFBP7 (MAC25) (PSF)	29130
Q9NZC2	2	Triggering receptor expressed on myeloid cells 2 (Triggering receptor expressed on monocytes 2) (TREM-2)	230	Cell membrane; Single-pass type I membrane protein. Secreted. Secreted.	FUNCTION: May have a role in chronic inflammations and may stimulate production of constitutive rather than inflammatory chemokines and cytokines. Forms a receptor signaling complex with TYROBP and triggers activation of the immune responses in macrophages and dendritic cellsi	TREM2	25447
Q6UW01	2	Cerebellin-3i	205	Secreted. Cell junction â€º synapse.	FUNCTION: May be involved in synaptic functions in the CNSi	CBLN3 (UNQ755/PRO1486)	21521
Q14114	2	Low-density lipoprotein receptor-related protein 8 (Apolipoprotein E receptor 2)	963	Cell membrane; Single-pass type I membrane protein. Secreted.	FUNCTION: Cell surface receptor for Reelin (RELN) and apolipoprotein E (apoE)-containing ligands. LRP8 participates in transmitting the extracellular Reelin signal to intracellular signaling processes, by binding to DAB1 on its cytoplasmic tail. Reelin acts via both the VLDL receptor (VLDLR) and LRP8 to regulate DAB1 tyrosine phosphorylation and microtubule function in neurons. LRP8 has higher af…	LRP8 (APOER2)	105662
P05997	2	Collagen alpha-2(V) chaini	1499	Secreted â€º extracellular space â€º extracellular matrix.	FUNCTION: Type V collagen is a member of group I collagen (fibrillar forming collagen).t is a minor connective tissue component of nearly ubiquitous distribution. Type V collagen binds to DNA, heparan sulfate, thrombospondin, heparin, and insulin. Type V collagen is a key determinant in the assembly of tissue- specific matrices (By similarity)	COL5A2	144910
Q9NR99	2	Matrix-remodeling-associated protein 5 (Adhesion protein with leucine-rich repeats and immunoglobulin domains related to perlecan) (Adlican)	2828	Secreted.	i	MXRA5	312280
Q9NQ36	2	Signal peptide, CUB and EGF-like domain-containing protein 2 (Protein CEGP1)	999	i	i	SCUBE2 (CEGP1)	109957
Q5ZPR3	2	CD276 antigen (Costimulatory molecule) (B7 homolog 3) (B7-H3) (4Ig-B7-H3) (CD antigen CD276)	534	Membrane; Single-pass type I membrane protein.	FUNCTION: May participate in the regulation of T-cell-mediated immune response. May play a protective role in tumor cells by inhibiting natural-killer mediated cell lysis as well as a role of marker for detection of neuroblastoma cells. May be involved in the development of acute and chronic transplant rejection and in the regulation of lymphocytic activity at mucosal surfaces. Could also play a …	CD276 (B7H3) (PSEC0249) (UNQ309/PRO352)	57235
P13284	2	Gamma-interferon-inducible lysosomal thiol reductase (Gamma-interferon-inducible protein IP-30)	261	Lysosome.	FUNCTION: Cleaves disulfide bonds in proteins by reduction. May facilitate the complete unfolding of proteins destined for lysosomal degradation. May be involved in MHC class II-restricted antigen processingi	F30 (GLT)	29149
P15018	2	Leukemia inhibitory factor (LIF) (Differentiation-stimulating factor) (D factor) (Melanoma-derived LPL inhibitor) (MLPLI) (Emfilermin)	202	Secreted.	FUNCTION: LIF has the capacity to induce terminal differentiation in leukemic cells.ts activities include the induction of hematopoietic differentiation in normal and myeloid leukemia cells, the induction of neuronal cell differentiation, and the stimulation of acute-phase protein synthesis in hepatocytesi	LF (HLDA)	22008
P58397	2	A disintegrin and metalloproteinase with thrombospondin motifs 12 (ADAMTS-12) (ADAM-TS 12) (ADAM-TS12) (EC 3.4.24.-)	1593	Secreted â€º extracellular space â€º extracellular matrix.	i	ADAMTS12 (UNQ1918/PRO4389)	177545
Q9UBX7	2	Kallikrein-11 (hK11) (EC 3.4.21.-) (Hippostasin) (Trypsin-like protease) (Serine protease 20) [Cleaved into: Kallikrein-11 inactive chain 1; Kallikrein-11 inactive chain 2]i	282	Secreted.	FUNCTION: Possible multifunctional protease. Efficiently cleaves 'bz-Phe-Arg-4-methylcoumaryl-7-amide', a kallikrein substrate, and weakly cleaves other substrates for kallikrein and trypsin. Cleaves synthetic peptides after arginine but not lysine residuesi	KLK11 (PRSS20) (TLSP) (UNQ649/PRO1279)	31059
Q6WN34	2	Chordin-like protein 2 (Chordin-related protein 2) (Breast tumor novel factor 1) (BNF-1)	429	Secreted. Secreted. Cytoplasm. Cytoplasm. Cytoplasm.	FUNCTION: May inhibits BMPs activity by blocking their interaction with their receptors. Has a negative regulator effect on the cartilage formation/regeneration from immature mesenchymal cells, by preventing or reducing the rate of matrix accumulation (By similarity).mplicated in tumor angiogenesis. May play a role during myoblast and osteoblast differentiation, and maturationi	CHRDL2 (BNF1) (CHL2) (UNQ765/PRO1557)	47495
P02462	2	Collagen alpha-1(IV) chain (Arresten)	1669	Secreted â€º extracellular space â€º extracellular matrix â€º basement membrane.	FUNCTION: Type IV collagen is the major structural component of glomerular basement membranes (GBM), forming a 'chicken-wire' meshwork together with laminins, proteoglycans and entactin/nidogen. Potently inhibits endothelial cell proliferation and angiogenesis.nhibits angiogenesis potentially via mechanisms involving cell surface proteoglycans and the alpha and beta integrins of endothelial cellsi	COL4A1	160615
Q6UW10	2	Surfactant-associated protein 2 (Surfactant-associated protein G)	78	Secreted.	i	SFTA2 (SFTPG) (UNQ541/PRO1098)	8396
Q96RL6	2	Sialic acid-binding Ig-like lectin 11 (Sialic acid-binding lectin 11) (Siglec-11)	686	Membrane; Single-pass type I membrane protein.	FUNCTION: Putative adhesion molecule that mediates sialic-acid dependent binding to cells. Preferentially binds to alpha-2,8- linked sialic acid. The sialic acid recognition site may be masked by cis interactions with sialic acids on the same cell surface.n the immune response, may act as an inhibitory receptor upon ligand induced tyrosine phosphorylation by recruiting cytoplasmic phosphatase(s) …	SGLEC11 (UNQ9222/PRO28718)	74544
P08123	2	Collagen alpha-2(I) chain (Alpha-2 type I collagen)	1366	Secreted â€º extracellular space â€º extracellular matrix.	FUNCTION: Type I collagen is a member of group I collagen (fibrillar forming collagen)	COL1A2	129288
O60687	2	Sushi repeat-containing protein SRPX2i	465	Secreted.	FUNCTION: May have a role in the perisylvian region, critical for language and cognitive developmenti	SRPX2 (SRPUL)	52972
P15428	2	15-hydroxyprostaglandin dehydrogenase [NAD+] (PGDH) (EC 1.1.1.141) (Prostaglandin dehydrogenase 1)	266	Cytoplasm.	FUNCTION: Inactivation of prostaglandinsi	HPGD (PGDH1)	28977
P04155	2	Trefoil factor 1 (pS2 protein) (HP1.A) (Breast cancer estrogen-inducible protein) (PNR-2)	84	Secreted.	FUNCTION: Stabilizer of the mucous gel overlying the gastrointestinal mucosa that provides a physical barrier against various noxious agents. May inhibit the growth of calcium oxalate crystals in urinei	TFF1 (BCE) (PS2)	9150
Q14112	2	Nidogen-2 (NID-2) (Osteonidogen)	1375	Secreted â€º extracellular space â€º extracellular matrix â€º basement membrane.	FUNCTION: Cell adhesion glycoprotein which is widely distributed in basement membranes. Binds to collagens I and IV, to perlecan and to laminin 1. Does not bind fibulins.t probably has a role in cell-extracellular matrix interactions. Note.n cancer cells, CpG islands of NID2 are aberrantly methylated, result in loss of gene transcription.n previous study, the NID2 promoter was found to be methyla…	ND2	151395
Q96SM3	2	Probable carboxypeptidase X1 (EC 3.4.17.-) (Metallocarboxypeptidase CPX-1)	734	Secreted.	FUNCTION: May be involved in cell-cell interactions. No carboxypeptidase activity was found yet (By similarity).i	CPXM1 (CPX1) (CPXM) (UNQ3015/PRO9782)	81668
Q9H3R2	2	Mucin-13 (MUC-13) (Down-regulated in colon cancer 1)	512	Cell membrane; Single-pass type I membrane protein. Secreted.	FUNCTION: Epithelial and hemopoietic transmembrane mucin that may play a role in cell signalingi	MUC13 (DRCC1) (RECC) (UNQ6194/PRO20221)	54604
P39060	2	Collagen alpha-1(XVIII) chain [Cleaved into: Endostatin]i	1754	Secreted â€º extracellular space â€º extracellular matrix.	FUNCTION: COLA18A probably plays a major role in determining the retinal structure as well as in the closure of the neural tube.CC FUNCTION: Endostatin potently inhibits endothelial cell proliferation and angiogenesis. May inhibit angiogenesis by binding to the heparan sulfate proteoglycans involved in growth factor signaling.i	COL18A1	178188
Q9GZN4	2	Brain-specific serine protease 4 (BSSP-4) (EC 3.4.21.-) (Serine protease 22) (Serine protease 26) (Tryptase epsilon)	317	Secreted.	FUNCTION: Preferentially cleaves the synthetic substrate H-D-Leu- Thr-Arg-pNA compared to tosyl-Gly-Pro-Arg-pNAi	PRSS22 (BSSP4) (PRSS26) (SP001LA) (UNQ302/PRO343)	33732
O14944	2	Proepiregulin [Cleaved into: Epiregulin (EPR)]i	169	Secreted â€º extracellular space. Cell membrane; Single-pass type I membrane protein.	FUNCTION: May be a mediator of localized cell proliferation. As a mitogen it may stimulate cell proliferation and/or angiogenesisi	EREG	19044
P02461	2	Collagen alpha-1(III) chaini	1466	Secreted â€º extracellular space â€º extracellular matrix.	FUNCTION: Collagen type III occurs in most soft connective tissues along with type I collagen.i	COL3A1	138564
O15393	2	Transmembrane protease, serine 2 (EC 3.4.21.-) (Serine protease 10) [Cleaved into: Transmembrane protease, serine 2 non-catalytic chain; Transmembrane protease, serine 2 catalytic chain]i	492	Cell membrane; Single-pass type II membrane protein. Secreted.	i	TMPRSS2 (PRSS10)	53859
P01033	2	Metalloproteinase inhibitor 1 (Tissue inhibitor of metalloproteinases) (TIMP-1) (Erythroid-potentiating activity) (EPA) (Fibroblast collagenase inhibitor) (Collagenase inhibitor)	207	Secreted.	FUNCTION: Complexes with metalloproteinases (such as collagenases) and irreversibly inactivates them. Also mediates erythropoiesis in vitro; but, unlike IL-3, it is species-specific, stimulating the growth and differentiation of only human and murine erythroid progenitors. Known to act on MMP-1, MMP-2, MMP-3, MMP-7, MMP-8, MMP-9, MMP-10, MMP-11, MMP-12, MMP-13 and MMP-16. Does not act on MMP-14i	TMP1 (CLG) (TMP)	23171
P20702	2	Integrin alpha-X (Leukocyte adhesion glycoprotein p150,95 alpha chain) (Leukocyte adhesion receptor p150,95) (Leu M5) (CD11 antigen-like family member C) (CD antigen CD11c)	1163	Membrane; Single-pass type I membrane protein.	FUNCTION: Integrin alpha-X/beta-2 is a receptor for fibrinogen.t recognizes the sequence G-P-R in fibrinogen.t mediates cell-cell interaction during inflammatory responses.t is especially important in monocyte adhesion and chemotaxisi	TGAX (CD11C)	127829
P12314	2	High affinity immunoglobulin gamma Fc receptor I (IgG Fc receptor I) (Fc-gamma RI) (FcRI) (CD antigen CD64)	374	Cell membrane; Single-pass type I membrane protein.	FUNCTION: High affinity receptor for the Fc region of immunoglobulins gamma. Functions in both innate and adaptive immune responses. Note. Maybe acts as a suppressor. i	FCGR1A (FCG1) (FCGR1) (GFR1)	42632
Q9BQS7	2	Hephaestin (EC 1.-.-.-)	1158	Membrane; Single-pass type I membrane protein.	FUNCTION: May function as a ferroxidase for ferrous (II) to ferric ion (III) conversion and may be involved in copper transport and homeostasis.mplicated in iron homeostasis and may mediate iron efflux associated to ferroportin 1i	HEPH (KAA0698) (UNQ2562/PRO6242)	130449
Q6NZX3	2	5'-nucleotidase, ecto (CD73)	574	i	i	NT5E	63308
Q96D15	2	Reticulocalbin-3 (EF-hand calcium-binding protein RLP49)	328	Endoplasmic reticulum lumen.	i	RCN3 (UNQ239/PRO272)	37493
P22303	2	Acetylcholinesterase (AChE) (EC 3.1.1.7)	614	Cell junction â€º synapse. Secreted. Cell membrane; Peripheral membrane protein. Nucleus. Cell membrane; Lipid-anchor â€º GPI-anchor; Extracellular side.	FUNCTION: Terminates signal transduction at the neuromuscular junction by rapid hydrolysis of the acetylcholine released into the synaptic cleft. Role in neuronal apoptosisi	ACHE	67796
P22455	2	Fibroblast growth factor receptor 4 (FGFR-4) (EC 2.7.10.1) (CD antigen CD334)	802	Membrane; Single-pass type I membrane protein.	FUNCTION: Receptor for acidic fibroblast growth factor. Does not bind to basic fibroblast growth factor. Binds FGF19i	FGFR4 (JTK2) (TKF)	87954
O75326	2	Semaphorin-7A (Semaphorin-L) (Sema L) (Semaphorin-K1) (Sema K1) (John-Milton-Hargen human blood group Ag) (JMH blood group antigen) (CDw108) (CD antigen CD108)	666	Cell membrane; Lipid-anchor â€º GPI-anchor.	FUNCTION: May play an imortant role in the nervous system and in modulating immune functioni	SEMA7A (CD108) (SEMAL)	74824
P09238	2	Stromelysin-2 (SL-2) (EC 3.4.24.22) (Matrix metalloproteinase-10) (MMP-10) (Transin-2)	476	Secreted â€º extracellular space â€º extracellular matrix.	FUNCTION: Can degrade fibronectin, gelatins of type I, III, IV, and V; weakly collagens III, IV, and V. Activates procollagenasei	MMP10 (STMY2)	54151
P55774	2	C-C motif chemokine 18 (Small-inducible cytokine A18) (Macrophage inflammatory protein 4) (MIP-4) (Pulmonary and activation-regulated chemokine) (CC chemokine PARC) (Alternative macrophage activation-associated CC chemokine 1) (AMAC-1) (Dendritic cell chemokine 1) (DC-CK1) [Cleaved into: CCL18(1-68); CCL18(3-69); CCL18(4-69)]i	89	Secreted.	FUNCTION: Chemotactic factor that attracts lymphocytes but not monocytes or granulocytes. May be involved in B-cell migration into B-cell follicles in lymph nodes. Attracts naive T-lymphocytes toward dendritic cells and activated macrophages in lymph nodes, has chemotactic activity for naive T-cells, CD4+ and CD8+ T-cells and thus may play a role in both humoral and cell-mediated immunity respons…	CCL18 (AMAC1) (DCCK1) (MP4) (PARC) (SCYA18)	9849
Q92824	2	Proprotein convertase subtilisin/kexin type 5 (EC 3.4.21.-) (Proprotein convertase PC5) (Subtilisin/kexin-like protease PC5) (hPC6) (PC6)	913	Secreted.	FUNCTION: Likely to represent a widespread endoprotease activity within the constitutive and regulated secretory pathway. Capable of cleavage at the RX(K/R)R consensus motifi	PCSK5 (PC5) (PC6)	101649
P56159	2	GDNF family receptor alpha-1 (GFR-alpha-1) (GDNF receptor alpha) (GDNFR-alpha) (TGF-beta-related neurotrophic factor receptor 1) (RET ligand 1)	465	Cell membrane; Lipid-anchor â€º GPI-anchor.	FUNCTION: Receptor for GDNF. Mediates the GDNF-induced autophosphorylation and activation of the RET receptor (By similarity)	GFRA1 (GDNFRA) (RETL1) (TRNR1)	51456
Q6UXB8	2	Peptidase inhibitor 16 (Cysteine-rich secretory protein 9) (CRISP-9) (PSP94-binding protein)	463	Membrane; Single-pass type I membrane protein.	FUNCTION: Putative serine protease inhibitor (By similarity).i	P16 (CRSP9) (PSPBP) (PSEC0164) (UNQ289/PRO328)	49471
P05120	2	Plasminogen activator inhibitor 2 (PAI-2) (Placental plasminogen activator inhibitor) (Monocyte Arg-serpin) (Urokinase inhibitor)	415	Cytoplasm. Secreted â€º extracellular space.	FUNCTION: Inhibits urokinase-type plasminogen activator. The monocyte derived PAI-2 is distinct from the endothelial cell- derived PAI-1i	SERPNB2 (PA2) (PLANH2)	46596
P09758	2	Tumor-associated calcium signal transducer 2 (Pancreatic carcinoma marker protein GA733-1) (Cell surface glycoprotein Trop-2)	323	Membrane; Single-pass type I membrane protein.	FUNCTION: GA733 tumor-associated antigen gene family may function as growth factor receptorsi	TACSTD2 (GA733-1) (M1S1) (TROP2)	35709
Q8IWU5	2	Extracellular sulfatase Sulf-2 (EC 3.1.6.-) (HSulf-2)	870	Endoplasmic reticulum. Golgi apparatus â€º Golgi stack. Cell surface.	FUNCTION: Exhibits arylsulfatase activity and highly specific endoglucosamine-6-sulfatase activity.t can remove sulfate from the C-6 position of glucosamine within specific subregions of intact heparini	SULF2 (KAA1247) (UNQ559/PRO1120)	100455
Q96S86	2	Hyaluronan and proteoglycan link protein 3i	360	Secreted â€º extracellular space â€º extracellular matrix.	FUNCTION: May function in hyaluronic acid binding.i	HAPLN3 (EXLD1) (UNQ238/PRO271)	40894
Q59EQ1	2	Cadherin 11, type 2 isoform 1 preproprotein variant (Fragment)	798	Membrane; Single-pass type I membrane protein.	FUNCTION: Cadherins are calcium dependent cell adhesion proteins (By similarity)	88175
P02649	2	Apolipoprotein E (Apo-E)	317	Secreted.	FUNCTION: Mediates the binding, internalization, and catabolism of lipoprotein particles.t can serve as a ligand for the LDL (apo B/E) receptor and for the specific apo-E receptor (chylomicron remnant) of hepatic tissues.i	APOE	36154
P43235	2	Cathepsin K (EC 3.4.22.38) (Cathepsin O) (Cathepsin X) (Cathepsin O2)	329	Lysosome.	FUNCTION: Closely involved in osteoclastic bone resorption and may participate partially in the disorder of bone remodeling. Displays potent endoprotease activity against fibrinogen at acid pH. May play an important role in extracellular matrix degradationi	CTSK (CTSO) (CTSO2)	36966
O95711	2	Lymphocyte antigen 86 (Protein MD-1)	162	Secreted â€º extracellular space.	FUNCTION: May cooperate with CD180 and TLR4 to mediate the innate immune response to bacterial lipopolysaccharide (LPS) and cytokine production.mportant for efficient CD180 cell surface expression (By similarity)	LY86 (MD1)	17906
Q8NHJ6	2	Leukocyte immunoglobulin-like receptor subfamily B member 4 (Leukocyte immunoglobulin-like receptor 5) (LIR-5) (Immunoglobulin-like transcript 3) (ILT-3) (Monocyte inhibitory receptor HM18) (CD85 antigen-like family member K) (CD antigen CD85k)	448	Cell membrane; Single-pass type I membrane protein.	FUNCTION: Receptor for class I MHC antigens. Recognizes a broad spectrum of HLA-A, HLA-B, HLA-C and HLA-G alleles.nvolved in the down-regulation of the immune response and the development of tolerance, e.g. towards transplants.nterferes with TNFRSF5- signaling and NF-kappa-B up-regulation.nhibits receptor-mediated phosphorylation of cellular proteins and mobilization of intracellular calcium ionsi	LLRB4 (LT3) (LR5)	49298
Q9Y240	2	C-type lectin domain family 11 member A (Stem cell growth factor) (Lymphocyte secreted C-type lectin) (p47) (C-type lectin superfamily member 3)	323	Cytoplasm. Secreted.	FUNCTION: Stimulates the proliferation and differentiation of hematopoietic precursor cells from various lineages, including erythrocytes, lymphocytes, granulocytes and macrophages. Acts synergistically with other cytokines, including IL-3, GCSF, GMCSF and FLT3 ligand. Suppresses SCF-stimulated erythrocyte proliferationi	CLEC11A (CLECSF3) (LSLCL) (SCGF)	35695
Q59FL3	2	Notch homolog 3 variant (Fragment)	1289				134543
P41221	2	Protein Wnt-5ai	380	Secreted â€º extracellular space â€º extracellular matrix.	FUNCTION: Ligand for members of the frizzled family of seven transmembrane receptors. Can activate or inhibit canonical Wnt signaling, depending on receptor context.n the presence of FZD4, activates beta-catenin signaling.n the presence of ROR2, inhibits the canonical Wnt pathway by promoting beta-catenin degradation through a GSK3-independent pathway which involves down-regulation of beta-cateni…	WNT5A	42339
P24347	2	Stromelysin-3 (SL-3) (ST3) (EC 3.4.24.-) (Matrix metalloproteinase-11) (MMP-11)	488	Secreted â€º extracellular space â€º extracellular matrix.	FUNCTION: May play an important role in the progression of epithelial malignancies.i	MMP11 (STMY3)	54618
O14958	2	Calsequestrin-2 (Calsequestrin, cardiac muscle isoform)	399	Sarcoplasmic reticulum lumen.	FUNCTION: Calsequestrin is a high-capacity, moderate affinity, calcium-binding protein and thus acts as an internal calcium store in muscle. The release of calcium bound to calsequestrin through a calcium release channel triggers muscle contraction. Binds 40 to 50 moles of calcium (By similarity)	CASQ2	46436
O14498	2	Immunoglobulin superfamily containing leucine-rich repeat proteini	428	Secreted.	i	SLR (UNQ189/PRO215)	45997
Q92876	2	Kallikrein-6 (EC 3.4.21.-) (Protease M) (Neurosin) (Zyme) (SP59) (Serine protease 9) (Serine protease 18)	244	Secreted. Nucleus â€º nucleolus. Cytoplasm. Mitochondrion. Microsome.	FUNCTION: Serine protease which exhibits a preference for Arg over Lys in the substrate P1 position and for Ser or Pro in the P2 position. Shows activity against amyloid precursor protein, myelin basic protein, gelatin, casein and extracellular matrix proteins such as fibronectin, laminin, vitronectin and collagen. Degrades alpha-synuclein and prevents its polymerization, indicating that it may b…	KLK6 (PRSS18) (PRSS9)	26856
Q7Z5F4	2	Protease serine 4 isoform Bi	261	28199
Q16790	2	Carbonic anhydrase 9 (EC 4.2.1.1) (Carbonic anhydrase IX) (CA-IX) (CAIX) (Carbonate dehydratase IX) (Membrane antigen MN) (P54/58N) (Renal cell carcinoma-associated antigen G250) (RCC-associated antigen G250) (pMW1)	459	Nucleus. Nucleus â€º nucleolus. Cell membrane; Single-pass type I membrane protein. Cell projection â€º microvillus membrane; Single-pass type I membrane protein.	FUNCTION: Reversible hydration of carbon dioxide. Participates in pH regulation. May be involved in the control of cell proliferation and transformation. Appears to be a novel specific biomarker for a cervical neoplasia.i	CA9 (G250) (MN)	49698
O95389	2	WNT1-inducible-signaling pathway protein 3 (WISP-3)	354	Secreted.	FUNCTION: Appears to be required for normal postnatal skeletal growth and cartilage homeostasis.i	WSP3 (CCN6) (UNQ462/PRO790/PRO956)	39293
Q9H6X2	2	Anthrax toxin receptor 1 (Tumor endothelial marker 8)	564	Membrane; Single-pass type I membrane protein.	FUNCTION: Cellular role is not yet knowni	ANTXR1 (ATR) (TEM8)	62789
Q8IUX7	2	Adipocyte enhancer-binding protein 1 (AE-binding protein 1) (Aortic carboxypeptidase-like protein)	1158	Secreted. Cytoplasm. Nucleus.	FUNCTION: May positively regulate MAP-kinase activity in adipocytes, leading to enhanced adipocyte proliferation and reduced adipocyte differentiation (By similarity). May also positively regulate NF-kappa-B activity in macrophages by promoting the phosphorylation and subsequent degradation of I- kappa-B-alpha (NFKBIA), leading to enhanced macrophage inflammatory responsiveness (By similarity). C…	AEBP1 (ACLP)	130929
Q8NC67	2	Neuropilin and tolloid-like protein 2 (Brain-specific transmembrane protein containing 2 CUB and 1 LDL-receptor class A domains protein 2)	525	Membrane; Single-pass type I membrane protein.	FUNCTION: May play a role in the development and/or maintenance of neuronal circuitry (By similarity)	NETO2 (BTCL2) (UNQ1926/PRO4401)	59393
Q8IZW8	2	Tensin-4 (C-terminal tensin-like protein)	715	Cell junction â€º focal adhesion. Cytoplasm â€º cytoskeleton.	FUNCTION: May be involved in cell migration, cartilage development and in linking signal transduction pathways to the cytoskeleton (By similarity). May promote apoptosis, via its cleavage by caspase-3i	TNS4 (CTEN) (PP14434)	76904
Q32P28	2	Prolyl 3-hydroxylase 1 (EC 1.14.11.7) (Leucine- and proline-enriched proteoglycan 1) (Leprecan-1) (Growth suppressor 1)	736	Endoplasmic reticulum. Secreted â€º extracellular space â€º extracellular matrix.	FUNCTION: Basement membrane-associated chondroitin sulfate proteoglycan (CSPG). Has prolyl 3-hydroxylase activity catalyzing the post-translational formation of 3-hydroxyproline in -Xaa-Pro- Gly- sequences in collagens, especially types IV and V. May be involved in the secretory pathway of cells. Has growth suppressive activity in fibroblastsi	LEPRE1 (GROS1) (P3H1) (PSEC0109)	83394
P48764	2	Sodium/hydrogen exchanger 3 (Na(+)/H(+) exchanger 3) (NHE-3) (Solute carrier family 9 member 3)	834	Membrane; Multi-pass membrane protein.	FUNCTION: Involved in pH regulation to eliminate acids generated by active metabolism or to counter adverse environmental conditions. Major proton extruding system driven by the inward sodium ion chemical gradient. Plays an important role in signal transductioni	SLC9A3 (NHE3)	92908
Q5D0C4	2	SERPINE2 protein (Serpin peptidase inhibitor, clade E (Nexin, plasminogen activator inhibitor type 1), member 2, isoform CRA_b)	397	i	i	SERPNE2 (hCG_21438)	44000
Q6X4U4	2	Sclerostin domain-containing protein 1 (Ectodermal BMP inhibitor) (Ectodin) (Uterine sensitization-associated gene 1 protein) (USAG-1)	206	Secreted.	FUNCTION: May be involved in the onset of endometrial receptivity for implantation/sensitization for the decidual cell reaction Enhances Wnt signaling and inhibits TGF-beta signaling (By similarity). Directly antagonizes activity of BMP2, BMP4, BMP6 and BMP7 in a dose-dependent manneri	SOSTDC1 (USAG1) (CDA019)	23307
P52797	2	Ephrin-A3 (EPH-related receptor tyrosine kinase ligand 3) (LERK-3) (EHK1 ligand) (EHK1-L) (EFL-2)	238	Cell membrane; Lipid-anchor â€º GPI-anchor.	i	EFNA3 (EFL2) (EPLG3) (LERK3)	26350
P51690	2	Arylsulfatase E (ASE) (EC 3.1.6.-)	589	Golgi apparatus â€º Golgi stack.	FUNCTION: May be essential for the correct composition of cartilage and bone matrix during development. Has no activity toward steroid sulfatesi	ARSE	65669
P05121	2	Plasminogen activator inhibitor 1 (PAI-1) (PAI) (Endothelial plasminogen activator inhibitor)	402	Secreted.	FUNCTION: This inhibitor acts as 'bait' for tissue plasminogen activator, urokinase, and protein C.ts rapid interaction with TPA may function as a major control point in the regulation of fibrinolysisi	SERPNE1 (PA1) (PLANH1)	45060
P42830	2	C-X-C motif chemokine 5 (Small-inducible cytokine B5) (Epithelial-derived neutrophil-activating protein 78) (Neutrophil-activating peptide ENA-78) (ENA-78(1-78)) [Cleaved into: ENA-78(8-78); ENA-78(9-78)]i	114	Secreted.	FUNCTION: Involved in neutrophil activation.n vitro, ENA-78(8- 78) and ENA-78(9-78) show a threefold higher chemotactic activity for neutrophil granulocytes.i	CXCL5 (ENA78) (SCYB5)	11972
P00746	2	Complement factor D (EC 3.4.21.46) (C3 convertase activator) (Properdin factor D) (Adipsin)	253	Secreted.	FUNCTION: Factor D cleaves factor B when the latter is complexed with factor C3b, activating the C3bbb complex, which then becomes the C3 convertase of the alternate pathway.ts function is homologous to that of C1s in the classical pathwayi	CFD (DF) (PFD)	27033
Q9UNS1	2	Protein timeless homolog (hTIM)	1208	Nucleus.	FUNCTION: Required for normal progression of S-phase.nvolved in the circadian rhythm autoregulatory loop. Negatively regulates CLOCK-NPAS2/BMAL1-induced transactivation of PER1 possibly via translocation of PER1 into the nucleus. Promotes TIPIN nuclear localiZation.nvolved in cell survival after DNA damage or replication stress. May be specifically required for the ATR-CHK1 pathway in the replica…	TMELESS (TM) (TM1) (TMELESS1)	138630
P09341	2	Growth-regulated alpha protein (C-X-C motif chemokine 1) (Melanoma growth stimulatory activity) (MGSA) (Neutrophil-activating protein 3) (NAP-3) (GRO-alpha(1-73)) [Cleaved into: GRO-alpha(4-73); GRO-alpha(5-73); GRO-alpha(6-73)]i	107	Secreted.	FUNCTION: Has chemotactic activity for neutrophils. May play a role in inflammation and exerts its effects on endothelial cells in an autocrine fashion.n vitro, the processed forms GRO- alpha(4-73), GRO-alpha(5-73) and GRO-alpha(6-73) show a 30-fold higher chemotactic activityi	CXCL1 (GRO) (GRO1) (GROA) (MGSA) (SCYB1)	11301
P02042	2	Hemoglobin subunit delta (Hemoglobin delta chain) (Delta-globin)	147	i	FUNCTION: Involved in oxygen transport from the lung to the various peripheral tissues.i	HBD	16055
Q5T848	2	Probable G-protein coupled receptor 158i	1215	Cell membrane; Multi-pass membrane protein.	FUNCTION: Orphan receptori	GPR158 (KAA1136)	135489
Q5W554	2	Nicotinic acetylcholine alpha-7 subuniti	502	Membrane; Multi-pass membrane protein.	i	CHRNA7	56504
Q59E99	2	Thrombospondin 1 variant (Fragment)	1225	134849
O60565	2	Gremlin-1 (Cysteine knot superfamily 1, BMP antagonist 1) (Increased in high glucose protein 2) (IHG-2) (Down-regulated in Mos-transformed cells protein) (DAN domain family member 2) (Cell proliferation-inducing gene 2 protein)	184	Secreted.	FUNCTION: Cytokine that may play an important role during carcinogenesis and metanephric kidney organogenesis, as a BMP antagonist required for early limb outgrowth and patterning in maintaining the FGF4-SHH feedback loop. Down-regulates the BMP4 signaling in a dose-dependent manner. Acts as inhibitor of monocyte chemotaxis (By similarity)	GREM1 (CKTSF1B1) (DAND2) (DRM) (PG2)	20697
P50281	2	Matrix metalloproteinase-14 (MMP-14) (EC 3.4.24.80) (Membrane-type matrix metalloproteinase 1) (MT-MMP 1) (MTMMP1) (Membrane-type-1 matrix metalloproteinase) (MT1-MMP) (MT1MMP) (MMP-X1)	582	Membrane; Single-pass type I membrane protein. Melanosome.	FUNCTION: Seems to specifically activate progelatinase A. May thus trigger invasion by tumor cells by activating progelatinase A on the tumor cell surfacei	MMP14	65884
Q66K79	2	Carboxypeptidase Z (CPZ) (EC 3.4.17.-)	652	Secreted â€º extracellular space â€º extracellular matrix.	FUNCTION: Cleaves substrates with C-terminal arginine residues. Probably modulates the Wnt signaling pathway, by cleaving some undefined protein. May play a role in cleavage during prohormone processingi	CPZ	73627
Q9NP99	2	Triggering receptor expressed on myeloid cells 1 (Triggering receptor expressed on monocytes 1) (TREM-1)	234	Cell membrane; Single-pass type I membrane protein. Secreted.	FUNCTION: Stimulates neutrophil and monocyte-mediated inflammatory responses. Triggers release of pro-inflammatory chemokines and cytokines, as well as increased surface expression of cell activation markers. Amplifier of inflammatory responses that are triggered by bacterial and fungal infections and is a crucial mediator of septic shock.i	TREM1	26387
Q2M1N2	2	Laminin, gamma 2i	1111	i	i	LAMC2	121634
Q4V9L6	2	Transmembrane protein 119i	283	Membrane; Single-pass type I membrane protein.	i	TMEM119 (PSEC0199) (UNQ731/PRO1415)	29203
Q9NQ84	2	G-protein coupled receptor family C group 5 member C (Retinoic acid-induced gene 3 protein) (RAIG-3)	441	Cell membrane; Multi-pass membrane protein. Cytoplasmic vesicle membrane; Multi-pass membrane protein.	FUNCTION: Unknown. This retinoic acid-inducible G-protein coupled receptor provide evidence for a possible interaction between retinoid and G-protein signaling pathways (By similarity).i	GPRC5C (RAG3) (PSEC0087)	48193
Q9NP84	2	Tumor necrosis factor receptor superfamily member 12A (Fibroblast growth factor-inducible immediate-early response protein 14) (FGF-inducible 14) (Tweak-receptor) (TweakR) (CD antigen CD266)	129	Membrane; Single-pass type I membrane protein.	FUNCTION: Receptor for TNFSF12/TWEAK. Weak inducer of apoptosis in some cell types. Promotes angiogenesis and the proliferation of endothelial cells. May modulate cellular adhesion to matrix proteinsi	TNFRSF12A (FN14)	13911
P22352	2	Glutathione peroxidase 3 (EC 1.11.1.9) (GSHPx-3) (GPx-3) (Extracellular glutathione peroxidase) (Plasma glutathione peroxidase) (GSHPx-P) (GPx-P)	226	Secreted.	FUNCTION: Protects cells and enzymes from oxidative damage, by catalyzing the reduction of hydrogen peroxide, lipid peroxides and organic hydroperoxide, by glutathionei	GPX3 (GPXP)	25552
Q59EE7	2	Pro-alpha-1 type V collagen variant (Fragment)	1792	178517
P58499	2	Protein FAM3B (Cytokine-like protein 2-21)	235	Secreted.	FUNCTION: Has delayed effects on beta-cell function, inhibiting basal insulin secretion from a beta-cell line in a dose-dependent manner (By similarity)	FAM3B (C21orf11) (PRED44) (UNQ320/PRO365)	25982
O14625	2	C-X-C motif chemokine 11 (Small-inducible cytokine B11) (Interferon-inducible T-cell alpha chemoattractant) (I-TAC) (Interferon-gamma-inducible protein 9) (IP-9) (H174) (Beta-R1)	94	Secreted.	FUNCTION: Chemotactic for interleukin-activated T-cells but not unstimulated T-cells, neutrophils or monocytes.nduces calcium release in activated T-cells. Binds to CXCR3. May play an important role in CNS diseases which involve T-cell recruitment. May play a role in skin immune responsesi	CXCL11 (TAC) (SCYB11) (SCYB9B)	10365
Q53G57	2	Lymphocyte antigen 6 complex, locus E variant (Fragment)	131	13477
P49788	2	Retinoic acid receptor responder protein 1 (RAR-responsive protein TIG1) (Tazarotene-induced gene 1 protein)	294	Membrane; Single-pass type II membrane protein.	i	RARRES1 (TG1)	33285
P00352	2	Retinal dehydrogenase 1 (RALDH 1) (RalDH1) (EC 1.2.1.36) (Aldehyde dehydrogenase family 1 member A1) (Aldehyde dehydrogenase, cytosolic) (ALHDII) (ALDH-E1)	501	Cytoplasm.	FUNCTION: Binds free retinal and cellular retinol-binding protein- bound retinal. Can convert/oxidize retinaldehyde to retinoic acid (By similarity).i	ALDH1A1 (ALDC) (ALDH1) (PUMB1)	54862
Q67BC3	2	Endogenous granzyme Bi	281	31392
P68871	2	Hemoglobin subunit beta (Hemoglobin beta chain) (Beta-globin) [Cleaved into: LVV-hemorphin-7]i	147	i	FUNCTION: Involved in oxygen transport from the lung to the various peripheral tissues.CC FUNCTION: LVV-hemorphin-7 potentiates the activity of bradykinin, causing a decrease in blood pressure.i	HBB	15998
P02778	2	C-X-C motif chemokine 10 (Small-inducible cytokine B10) (10 kDa interferon-gamma-induced protein) (Gamma-IP10) (IP-10) [Cleaved into: CXCL10(1-73)]i	98	Secreted.	FUNCTION: Chemotactic for monocytes and T-lymphocytes. Binds to CXCR3.i	CXCL10 (NP10) (SCYB10)	10881
Q08397	2	Lysyl oxidase homolog 1 (EC 1.4.3.-) (Lysyl oxidase-like protein 1) (LOL)	574	Secreted â€º extracellular space.	FUNCTION: Active on elastin and collagen substrates (By similarity)	LOXL1 (LOXL)	63110
Q08629	2	Testican-1 (Protein SPOCK)	439	Secreted â€º extracellular space â€º extracellular matrix.	FUNCTION: May play a role in cell-cell and cell-matrix interactions. May contribute to various neuronal mechanisms in the central nervous system.i	SPOCK1 (SPOCK) (TC1) (TCN1)	49124
Q13093	2	Platelet-activating factor acetylhydrolase (PAF acetylhydrolase) (EC 3.1.1.47) (PAF 2-acylhydrolase) (LDL-associated phospholipase A2) (LDL-PLA(2)) (2-acetyl-1-alkylglycerophosphocholine esterase) (1-alkyl-2-acetylglycerophosphocholine esterase)	441	Secreted â€º extracellular space.	FUNCTION: Modulates the action of platelet-activating factor (PAF) by hydrolyzing the sn-2 ester bond to yield the biologically inactive lyso-PAF. Has a specificity for substrates with a short residue at the sn-2 position.t is inactive against long-chain phospholipidsi	PLA2G7 (PAFAH)	50077
Q6ZMB0	2	UDP-GlcNAc:betaGal beta-1,3-N-acetylglucosaminyltransferase 6 (Beta-1,3-N-acetylglucosaminyltransferase-6) (Beta3Gn-T6) (BGnT-6) (EC 2.4.1.-) (Core 3 synthase)	384	Golgi apparatus membrane; Single-pass type II membrane protein.	FUNCTION: Beta-1,3-N-acetylglucosaminyltransferase that synthesizes the core 3 structure of the O-glycan, an important precursor in the biosynthesis of mucin-type glycoproteins. Plays an important role in the synthesis of mucin-type O-glycans in digestive organsi	B3GNT6	42748
